# Supplementary material for: Type of Physical Training and Selected Aspects of Psychological Functioning of Women with Obesity: A Randomised Trial
Source: Nutrients. 2021 Jul 26;13(8):2555. doi: 10.3390/nu13082555 (PMC8400574; doi:10.3390/nu13082555)
Supplement: Supplementary file 1 [file nutrients-13-02555-s001.zip]

Archive with 1 entries (1 files):
- nutrients-1256852-supplementary.pdf
